# Supplementary material for: Influences of Vitamin B12 Supplementation on Cognition and Homocysteine in Patients with Vitamin B12 Deficiency and Cognitive Impairment
Source: Nutrients. 2022 Apr 2;14(7):1494. doi: 10.3390/nu14071494 (PMC9002374; doi:10.3390/nu14071494)
Supplement: Supplementary file 1 [file nutrients-14-01494-s001.zip]

Archive with 1 entries (1 files):
- nutrients-1609925-supplementary.pdf
